# Supplementary material for: Highly Conductive PEO/PAN-Based SN-Containing Electrospun Membranes as Solid Polymer Electrolytes
Source: Membranes (Basel). 2025 Jun 30;15(7):196. doi: 10.3390/membranes15070196 (PMC12300085; doi:10.3390/membranes15070196)
Supplement: Supplementary file 1 [file membranes-15-00196-s001.zip]

Archive with 1 entries (1 files):
- membranes-3655496-supplementary.pdf
